# Supplementary material for: Risk Factors and Preventive Measures for Well-Leg Compartment Syndrome During Minimally Invasive Surgery in the Lithotomy Position
Source: J Clin Med. 2026 May 29;15(11):4213. doi: 10.3390/jcm15114213 (PMC13257448; doi:10.3390/jcm15114213)
Supplement: Supplementary file 1 [file jcm-15-04213-s001.zip]

Archive with 1 entries (1 files):
- jcm-4311474-supplementary.pdf
